# Supplementary material for: Molecular Epidemiology of Xanthomonas euvesicatoria Strains from the Balkan Peninsula Revealed by a New Multiple-Locus Variable-Number Tandem-Repeat Analysis Scheme
Source: Microorganisms. 2021 Mar 5;9(3):536. doi: 10.3390/microorganisms9030536 (PMC8002079; doi:10.3390/microorganisms9030536)
Supplement: Supplementary file 1 [file microorganisms-09-00536-s001.zip]

Archive with 13 entries (12 files):
- VANCHEVA-Figure_S1.pptx
- __MACOSX/
- __MACOSX/._VANCHEVA-Figure_S1.pptx
- VANCHEVA-Figure_S2.pptx
- __MACOSX/._VANCHEVA-Figure_S2.pptx
- VANCHEVA-Figure_S3.pptx
- __MACOSX/._VANCHEVA-Figure_S3.pptx
- VANCHEVA-Table_S1.xlsx
- __MACOSX/._VANCHEVA-Table_S1.xlsx
- VANCHEVA-Table_S2.docx
- __MACOSX/._VANCHEVA-Table_S2.docx
- VANCHEVA-Table_S3.docx
- __MACOSX/._VANCHEVA-Table_S3.docx
