# Supplementary material for: Molecular Epidemiology of Xanthomonas euvesicatoria Strains from the Balkan Peninsula Revealed by a New Multiple-Locus Variable-Number Tandem-Repeat Analysis Scheme
Source: Microorganisms. 2021 Mar 5;9(3):536. doi: 10.3390/microorganisms9030536 (PMC8002079; doi:10.3390/microorganisms9030536)
Supplement: Supplementary file 1 [file microorganisms-09-00536-s001.zip › VANCHEVA-Table_S1.xlsx]

## Sheet: Table S1
Strain 1	Country	Region 2	Sampling site	Year of isolation	Species, accession or variety 3	GC 4	CC 5	ST Xe_09 6	ST Xe_14	ST Xe_34	ST Xe_11	ST Xe_15	Global ST 7	MLVA haplotype	Xe_02 8	Xe_03	Xe_04	Xe_06	Xe_07	Xe_09	Xe_10	Xe_11	Xe_14	Xe_15	Xe_16	Xe_17	Xe_22	Xe_29	Xe_34	Xe_49
05b	Bulgaria	B3	Institute of Genetcis (Sofia)	2000	C. a. sortiment	1	1	ST1	ST1	STx	STx	ST1	gST_C	3	5	13	8	7	4	15	6	14	8	8	5	10	5	5	5	7
10b	Bulgaria	B4	Pazardzhik	2002	C. a. kapia	1	3	ST1	ST1	STx	ST2	ST1	gST_D	4	5	13	10	7	4	16	7	13	6	9	5	10	5	4	5	7
11b	Bulgaria	B3	Plant Protection Institute (Kostinbrod)	2003	C. a. cv. California wonder	1	0	ST1	ST1	STx	STx	ST1	gST_C	5	5	13	10	7	4	16	7	15	6	8	5	10	5	4	5	7
12b	Bulgaria	B3	Petrich	2003	C. a. kapia	1	1	ST1	ST1	STx	STx	ST1	gST_C	3	5	13	8	7	4	15	6	14	8	8	5	10	5	5	5	7
13b	Bulgaria	B3	Plant Protection Institute (Kostinbrod)	2004	C. a. cv. California wonder	2	0	ST2	ST2	ST1	ST1	STx	gST_B	15	4	14	5	6	7	6	5	13	10	6	6	11	8	4	16	5
24b*	Bulgaria	B3	Institute of Genetcis (Sofia)	2006	C. a. cv. OK	1	1	ST1	ST1	STx	STx	ST1	gST_C	3	5	13	8	7	4	15	6	14	8	8	5	10	5	5	5	7
27b*	Bulgaria	B3	Institute of Genetcis (Sofia)	2006	C. a. L В2/13	1	1	ST1	ST1	STx	STx	ST1	gST_C	3	5	13	8	7	4	15	6	14	8	8	5	10	5	5	5	7
28b*	Bulgaria	B3	Institute of Genetcis (Sofia)	2006	C. a. selection material	1	1	ST1	ST1	STx	STx	ST1	gST_C	30	5	13	8	7	4	15	6	14	8	7	5	10	5	5	5	7
29b	Bulgaria	B3	Institute of Genetcis (Sofia)	2006	C. a. selection material	1	1	ST1	ST1	STx	STx	ST1	gST_C	3	5	13	8	7	4	15	6	14	8	8	5	10	5	5	5	7
30b	Bulgaria	B3	Institute of Genetcis (Sofia)	2006	C. a. L. 206	1	1	ST1	ST1	STx	STx	ST1	gST_C	3	5	13	8	7	4	15	6	14	8	8	5	10	5	5	5	7
31b	Bulgaria	B3	Institute of Genetcis (Sofia)	2006	C. a. hot pepper	1	1	ST1	ST1	STx	STx	ST1	gST_C	3	5	13	8	7	4	15	6	14	8	8	5	10	5	5	5	7
38b	Bulgaria	B3	Institute of Genetcis (Sofia)	2008	C. a. kapia-oranzheva	1	1	ST1	ST1	STx	STx	ST1	gST_C	3	5	13	8	7	4	15	6	14	8	8	5	10	5	5	5	7
39b	Bulgaria	B3	Kostinbrod	2009	C. a. kapia	1	5	ST1	ST1	STx	STx	ST1	gST_C	26	5	13	6	7	4	16	6	14	6	8	5	9	5	4	5	7
42b	Bulgaria	B2	Veliko Tarnovo	2009	C. a. kapia	2	7	ST2	ST2	ST1	ST1	STx	gST_B	18	5	12	5	6	7	6	5	13	10	5	9	12	10	4	13	6
43b	Bulgaria	B2	Veliko Tarnovo	2009	C. a. hot pepper	2	7	ST2	ST2	ST1	ST1	STx	gST_B	19	5	12	5	6	7	6	5	13	10	5	9	12	10	4	14	6
44b	Bulgaria	B4	IZK Maritsa (Vegetable Crops Research Institute "Maritsa")	2010	C. a. kapia	1	0	ST1	ST1	STx	ST2	ST1	gST_D	10	5	13	9	7	4	17	7	13	6	8	5	10	5	4	5	7
45b	Bulgaria	B4	IZK Maritsa (Vegetable Crops Research Institute "Maritsa")	2010	C. a. cv. Kurtovska kapia	1	0	ST1	ST1	STx	ST2	ST1	gST_D	10	5	13	9	7	4	17	7	13	6	8	5	10	5	4	5	7
47b	Bulgaria	B4	IZK Maritsa (Vegetable Crops Research Institute "Maritsa")	2010	C. a. kapia	1	0	ST1	ST1	STx	ST2	ST1	gST_D	10	5	13	9	7	4	17	7	13	6	8	5	10	5	4	5	7
49b	Bulgaria	B4	IZK Maritsa (Vegetable Crops Research Institute "Maritsa")	2010	C. a. cv. Dzhulyunska shipka	1	0	ST1	ST1	STx	ST2	ST1	gST_D	10	5	13	9	7	4	17	7	13	6	8	5	10	5	4	5	7
51b	Bulgaria	B4	IZK Maritsa (Vegetable Crops Research Institute "Maritsa")	2010	C. a. hot pepper	1	0	ST1	ST1	STx	ST2	ST1	gST_D	10	5	13	9	7	4	17	7	13	6	8	5	10	5	4	5	7
54b	Bulgaria	B3	Plant Protection Institute (Kostinbrod)	2011	C. a. cv. Sivria	1	0	ST1	ST1	STx	STx	ST1	gST_C	5	5	13	10	7	4	16	7	15	6	8	5	10	5	4	5	7
55b	Bulgaria	B3	Kostinbrod	2011	C. a. kapia	1	1	ST1	ST1	STx	STx	ST1	gST_C	3	5	13	8	7	4	15	6	14	8	8	5	10	5	5	5	7
56b	Bulgaria	B3	Kostinbrod	2011	C. a. kapia	1	1	ST1	ST1	STx	STx	ST1	gST_C	3	5	13	8	7	4	15	6	14	8	8	5	10	5	5	5	7
61b	Bulgaria	B4	IZK Maritsa (Vegetable Crops Research Institute "Maritsa")	2012	C. a. kambi	1	0	ST1	ST1	STx	STx	ST1	gST_C	11	5	13	9	7	4	17	7	14	7	9	5	11	5	4	5	7
62b	Bulgaria	B4	IZK Maritsa (Vegetable Crops Research Institute "Maritsa")	2012	C. a. kambi	2	6	ST2	ST2	ST2	ST1	ST2	gST_A	1	4	14	5	7	6	6	5	13	11	8	6	14	8	4	13	5
67b	Bulgaria	B2	Pavlikeni	2012	C. a. kambi	2	6	ST2	ST2	ST2	ST1	ST2	gST_A	1	4	14	5	7	6	6	5	13	11	8	6	14	8	4	13	5
69b	Bulgaria	B2	Pavlikeni	2012	C. a. kambi	1	0	ST1	ST1	STx	STx	ST1	gST_C	11	5	13	9	7	4	17	7	14	7	9	5	11	5	4	5	7
70b	Bulgaria	B2	Pavlikeni	2012	C. a. kapia-red	1	0	ST1	ST1	STx	STx	ST1	gST_C	11	5	13	9	7	4	17	7	14	7	9	5	11	5	4	5	7
73b*	Bulgaria	B2	Pavlikeni	2012	C. a. cv. Shipka	2	NA	ST2	ST2	NA	NA	NA	NA	NA	NA	NA	NA	NA	NA	NA	NA	NA	NA	NA	NA	NA	NA	NA	NA	NA
74b	Bulgaria	B2	Pavlikeni	2012	C. a. cv. Dzhulyunska shipka	2	6	ST2	ST2	ST2	ST1	ST2	gST_A	16	4	14	5	7	7	6	5	13	11	8	6	14	8	4	13	5
77b	Bulgaria	B1	Durankulak	2012	C. a. cv. Chorbadzhiyski	1	0	ST1	ST1	STx	STx	ST1	gST_C	13	6	13	10	7	4	10	10	16	7	7	5	10	5	4	5	7
78b	Bulgaria	B1	Durankulak	2012	C. a. cv. Chorbadzhiyski	1	0	ST1	ST1	STx	STx	ST1	gST_C	13	6	13	10	7	4	10	10	16	7	7	5	10	5	4	5	7
79b	Bulgaria	B1	Durankulak	2012	C. a. cv. Chorbadzhiyski	1	0	ST1	ST1	STx	STx	ST1	gST_C	13	6	13	10	7	4	10	10	16	7	7	5	10	5	4	5	7
80b	Bulgaria	B1	Shabla	2012	C. a. kapia	1	0	ST1	ST1	STx	STx	ST2	gST_E	35	6	13	11	6	4	15	10	14	8	9	5	10	5	4	5	7
81b	Bulgaria	B1	Shabla	2012	C. a. kapia	1	0	ST1	ST1	STx	STx	ST1	gST_C	14	7	13	10	7	4	17	8	14	8	8	5	10	5	4	5	7
82b	Bulgaria	B1	Shabla	2012	C. a. kapia	1	0	ST1	ST1	STx	STx	ST1	gST_C	14	7	13	10	7	4	17	8	14	8	8	5	10	5	4	5	7
85b	Bulgaria	B1	Tyulenovo	2012	C. a. kambi	1	0	ST1	ST1	STx	STx	ST1	gST_C	34	6	13	10	7	4	18	7	14	7	8	5	10	5	4	5	7
86b	Bulgaria	B1	Kavarna	2012	C. a. kapia-red	1	0	ST1	ST1	STx	STx	ST1	gST_C	36	6	13	12	6	4	16	12	14	9	8	5	10	5	4	5	7
89b*	Bulgaria	B3	Kostinbrod	2013	C. a. kapia	1	4	ST1	ST1	STx	STx	ST2	gST_E	8	5	13	9	7	4	14	7	14	6	7	5	9	5	4	5	6
90b*	Bulgaria	B3	Kostinbrod	2013	C. a. kapia	1	4	ST1	ST1	STx	STx	ST2	gST_E	8	5	13	9	7	4	14	7	14	6	7	5	9	5	4	5	6
93b	Bulgaria	B4	Sadovo	2013	C. a. kapia	1	5	ST1	ST1	STx	STx	ST1	gST_C	27	5	13	6	7	4	16	7	14	6	8	5	10	5	4	5	7
94b	Bulgaria	B4	Sadovo	2013	C. a. kapia	1	5	ST1	ST1	STx	STx	ST1	gST_C	28	5	13	6	7	4	16	7	14	6	8	5	9	5	4	5	7
96b	Bulgaria	B2	Byala Cherkva	2013	C. a. cv. Sivria	2	6	ST2	ST2	ST2	ST1	ST2	gST_A	2	4	14	5	7	7	6	5	13	10	8	6	14	8	4	13	5
102b	Bulgaria	B2	Byala Cherkva	2013	C. a. kambi	2	6	ST2	ST2	ST2	ST1	ST2	gST_A	2	4	14	5	7	7	6	5	13	10	8	6	14	8	4	13	5
105b	Bulgaria	B2	Byala Cherkva	2013	C. a. cv. Chorbadzhiyski	1	8	ST1	ST1	STx	STx	ST2	gST_E	12	5	13	9	8	4	16	7	14	7	9	5	10	5	4	5	7
106b	Bulgaria	B1	Shabla	2013	C. a. cv. Chorbadzhiyski	1	8	ST1	ST1	STx	STx	ST2	gST_E	12	5	13	9	8	4	16	7	14	7	9	5	10	5	4	5	7
01M	North Macedonia	M1 - SE	Strumica	2005	C. a. cv. Kurtovska kapia	1	3	ST1	ST1	STx	ST2	ST1	gST_D	23	5	13	10	7	5	16	7	13	6	9	5	10	5	4	5	7
02M	North Macedonia	M1 - SE	Strumica	2005	C. a. cv. Kurtovska kapia	1	3	ST1	ST1	STx	ST2	ST1	gST_D	32	5	13	9	7	4	16	7	13	6	9	5	10	5	4	5	7
05M	North Macedonia	M1 - SE	Strumica	2005	C. a. cv. Kurtovska kapia	1	3	ST1	ST1	STx	ST2	ST1	gST_D	4	5	13	10	7	4	16	7	13	6	9	5	10	5	4	5	7
07M	North Macedonia	M1 - SE	Strumica	2005	C. a. cv. Kurtovska kapia	1	1	ST1	ST1	STx	STx	ST1	gST_C	3	5	13	8	7	4	15	6	14	8	8	5	10	5	5	5	7
11M	North Macedonia	M1 - SE	Strumica	2005	C. a. cv. Kurtovska kapia	1	1	ST1	ST1	STx	STx	ST1	gST_C	3	5	13	8	7	4	15	6	14	8	8	5	10	5	5	5	7
25M	North Macedonia	M2 - E-NE	Kochani	2005	C. a. cv. Kurtovska kapia	1	3	ST1	ST1	STx	ST2	ST1	gST_D	4	5	13	10	7	4	16	7	13	6	9	5	10	5	4	5	7
28M	North Macedonia	M1 - SE	Belasica	2005	C. a. cv. Kurtovska kapia	1	1	ST1	ST1	STx	STx	ST1	gST_C	7	5	13	8	7	4	15	6	14	9	8	5	10	5	5	5	7
31M	North Macedonia	M1 - SE	Belasica	2005	C. a. cv. Kurtovska kapia	1	1	ST1	ST1	STx	STx	ST1	gST_C	25	5	13	5	7	4	15	6	14	8	8	5	10	5	5	5	7
35M	North Macedonia	M1 - SE	Belasica	2005	C. a. cv. Kurtovska kapia	2	7	ST2	ST2	ST1	ST1	STx	gST_B	17	5	12	5	6	6	6	5	13	10	5	9	12	10	4	13	6
37M	North Macedonia	M1 - SE	Belasica	2005	C. a. cv. Kurtovska kapia	1	1	ST1	ST1	STx	STx	ST1	gST_C	7	5	13	8	7	4	15	6	14	9	8	5	10	5	5	5	7
38M	North Macedonia	M1 - SE	Belasica	2005	C. a. cv. Kurtovska kapia	1	1	ST1	ST1	STx	STx	ST1	gST_C	3	5	13	8	7	4	15	6	14	8	8	5	10	5	5	5	7
50M	North Macedonia	M1 - SE	Strumica	2005	C. a. cv. Kurtovska kapia	1	3	ST1	ST1	STx	ST2	ST1	gST_D	24	5	13	11	7	4	16	7	13	6	9	5	10	5	4	5	7
54M*	North Macedonia	M3 - W	Lazhani (Pelagonia)	2012	C. a. cv. Sivria	1	2	ST1	ST1	STx	STx	ST2	gST_E	6	5	13	10	7	4	17	7	14	7	7	5	10	5	4	5	8
55M	North Macedonia	M3 - W	Lazhani (Pelagonia)	2012	C. a. cv. Sivria	1	2	ST1	ST1	STx	STx	ST2	gST_E	6	5	13	10	7	4	17	7	14	7	7	5	10	5	4	5	8
56M	North Macedonia	M3 - W	Lazhani (Pelagonia)	2012	C. a. cv. Sivria	1	2	ST1	ST1	STx	STx	ST2	gST_E	6	5	13	10	7	4	17	7	14	7	7	5	10	5	4	5	8
57M	North Macedonia	M3 - W	Lazhani (Pelagonia)	2012	C. a. cv. Sivria	1	2	ST1	ST1	STx	STx	ST2	gST_E	6	5	13	10	7	4	17	7	14	7	7	5	10	5	4	5	8
58M	North Macedonia	M3 - W	Lazhani (Pelagonia)	2012	C. a. cv. Sivria	1	2	ST1	ST1	STx	STx	ST2	gST_E	6	5	13	10	7	4	17	7	14	7	7	5	10	5	4	5	8
59M	North Macedonia	M3 - W	Lazhani (Pelagonia)	2012	C. a. cv. Sivria	1	0	ST1	ST1	STx	STx	ST2	gST_E	20	5	13	10	7	4	16	7	16	7	7	5	10	5	4	5	8
61M	North Macedonia	M3 - W	Lazhani (Pelagonia)	2012	C. a. cv. Sivria	1	2	ST1	ST1	STx	STx	ST2	gST_E	31	5	13	8	7	4	17	7	14	7	7	5	10	5	4	5	8
62M	North Macedonia	M3 - W	Lazhani (Pelagonia)	2012	C. a. cv. Sivria	1	2	ST1	ST1	STx	STx	ST2	gST_E	6	5	13	10	7	4	17	7	14	7	7	5	10	5	4	5	8
63M	North Macedonia	M3 - W	Lazhani (Pelagonia)	2012	C. a. cv. Sivria	1	2	ST1	ST1	STx	STx	ST2	gST_E	22	5	13	10	7	4	18	7	14	7	7	5	10	5	4	5	8
64M	North Macedonia	M3 - W	Lazhani (Pelagonia)	2012	C. a. cv. Sivria	1	2	ST1	ST1	STx	STx	ST2	gST_E	21	5	13	10	7	4	17	7	14	7	7	5	10	5	4	5	6
65M*	North Macedonia	M3 - W	Lazhani (Pelagonia)	2012	C. a. cv. Sivria	1	2	ST1	ST1	STx	STx	ST2	gST_E	6	5	13	10	7	4	17	7	14	7	7	5	10	5	4	5	8
66M*	North Macedonia	M3 - W	Lazhani (Pelagonia)	2012	C. a. cv. Sivria	1	2	ST1	ST1	STx	STx	ST2	gST_E	6	5	13	10	7	4	17	7	14	7	7	5	10	5	4	5	8
67M	North Macedonia	M3 - W	Lazhani (Pelagonia)	2012	C. a. cv. Sivria	1	2	ST1	ST1	STx	STx	ST2	gST_E	6	5	13	10	7	4	17	7	14	7	7	5	10	5	4	5	8
68M	North Macedonia	M3 - W	Lazhani (Pelagonia)	2012	C. a. cv. Sivria	1	2	ST1	ST1	STx	STx	ST2	gST_E	6	5	13	10	7	4	17	7	14	7	7	5	10	5	4	5	8
69M	North Macedonia	M3 - W	Lazhani (Pelagonia)	2012	C. a. cv. Sivria	1	2	ST1	ST1	STx	STx	ST2	gST_E	6	5	13	10	7	4	17	7	14	7	7	5	10	5	4	5	8
70M	North Macedonia	M3 - W	Lazhani (Pelagonia)	2012	C. a. cv. Sivria	1	2	ST1	ST1	STx	STx	ST2	gST_E	6	5	13	10	7	4	17	7	14	7	7	5	10	5	4	5	8
71M	North Macedonia	M2 - E-NE	Raklish (Radovish)	2013	C. a. cv. Kurtovska kapia	1	4	ST1	ST1	STx	STx	ST2	gST_E	8	5	13	9	7	4	14	7	14	6	7	5	9	5	4	5	6
72M	North Macedonia	M2 - E-NE	Raklish (Radovish)	2013	C. a. cv. Kurtovska kapia	1	4	ST1	ST1	STx	STx	ST2	gST_E	8	5	13	9	7	4	14	7	14	6	7	5	9	5	4	5	6
73M	North Macedonia	M2 - E-NE	Raklish (Radovish)	2013	C. a. cv. Kurtovska kapia	1	4	ST1	ST1	STx	STx	ST2	gST_E	29	5	13	8	7	4	14	7	14	6	7	5	9	5	4	5	6
74M	North Macedonia	M2 - E-NE	Raklish (Radovish)	2013	C. a. cv. Kurtovska kapia	1	4	ST1	ST1	STx	STx	ST2	gST_E	9	5	13	9	7	4	14	7	14	6	7	6	9	5	4	5	6
76M	North Macedonia	M1 - SE	Koleshino (Belasica)	2013	C. a. cv. Zlaten medal	1	4	ST1	ST1	STx	STx	ST2	gST_E	9	5	13	9	7	4	14	7	14	6	7	6	9	5	4	5	6
77M	North Macedonia	M1 - SE	Koleshino (Belasica)	2013	C. a. cv. Zlaten medal	1	8	ST1	ST1	STx	STx	ST2	gST_E	12	5	13	9	8	4	16	7	14	7	9	5	10	5	4	5	7
79M	North Macedonia	M2 - E-NE	Dolni Podlog (Kochani)	2013	C. a. chili	1	8	ST1	ST1	STx	STx	ST2	gST_E	12	5	13	9	8	4	16	7	14	7	9	5	10	5	4	5	7
80M*	North Macedonia	M2 - E-NE	Dolni Podlog (Kochani)	2013	C. a. chili	1	8	ST1	ST1	STx	STx	ST2	gST_E	12	5	13	9	8	4	16	7	14	7	9	5	10	5	4	5	7
81M	North Macedonia	M2 - E-NE	Dolni Podlog (Kochani)	2013	C. a. chili	1	8	ST1	ST1	STx	STx	ST2	gST_E	12	5	13	9	8	4	16	7	14	7	9	5	10	5	4	5	7
82M	North Macedonia	M1 - SE	Strumica	2013	C. a. cv. Kurtovska kapia	1	8	ST1	ST1	STx	STx	ST2	gST_E	12	5	13	9	8	4	16	7	14	7	9	5	10	5	4	5	7
83M	North Macedonia	M1 - SE	Strumica	2013	C. a. cv. Kurtovska kapia	1	8	ST1	ST1	STx	STx	ST2	gST_E	12	5	13	9	8	4	16	7	14	7	9	5	10	5	4	5	7
84M	North Macedonia	M1 - SE	Strumica	2013	C. a. cv. Kurtovska kapia	1	8	ST1	ST1	STx	STx	ST2	gST_E	12	5	13	9	8	4	16	7	14	7	9	5	10	5	4	5	7
85M	North Macedonia	M3 - W	Lazhani (Pelagonia)	2013	C. a. cv. Babura	1	4	ST1	ST1	STx	STx	ST2	gST_E	9	5	13	9	7	4	14	7	14	6	7	6	9	5	4	5	6
86M	North Macedonia	M3 - W	Lazhani (Pelagonia)	2013	C. a. cv. Babura	1	8	ST1	ST1	STx	STx	ST2	gST_E	33	5	13	9	8	4	15	7	14	7	9	5	10	5	4	5	7
87M	North Macedonia	M3 - W	Lazhani (Pelagonia)	2013	C. a. cv. Babura	1	4	ST1	ST1	STx	STx	ST2	gST_E	9	5	13	9	7	4	14	7	14	6	7	6	9	5	4	5	6
LMG 667*	New Zealand			NA	Lycopersicon esculentum	2	NA	ST2	ST2	NA	NA	NA	NA	NA	NA	NA	NA	NA	NA	NA	NA	NA	NA	NA	NA	NA	NA	NA	NA	NA		0
LMG 905*	India			NA	NA	2	NA	ST2	ST2	NA	NA	NA	NA	NA	NA	NA	NA	NA	NA	NA	NA	NA	NA	NA	NA	NA	NA	NA	NA	NA
LMG 909*	Ivory Coast			NA	Capsicum sp.	2	NA	ST2	ST2	NA	NA	NA	NA	NA	NA	NA	NA	NA	NA	NA	NA	NA	NA	NA	NA	NA	NA	NA	NA	NA
LMG 918*	India			NA	C. f. var. longum	NA	NA	NA	ST3	NA	NA	NA	NA	NA	NA	NA	NA	NA	NA	NA	NA	NA	NA	NA	NA	NA	NA	NA	NA	NA
LMG 933*	Brazil			NA	C. f.	2	NA	ST2	ST2	NA	NA	NA	NA	NA	NA	NA	NA	NA	NA	NA	NA	NA	NA	NA	NA	NA	NA	NA	NA	NA
1 Strains used to assess the conservation of VNTR loci are labeled with a star (*).
2 SE, South East; E-NE, East-North East; W, West.
3 C. a., Capsicum annuum; C. f., Capsicum frutescens.
4 GC, Genetic clusters based on SNPs in the flanking regions of Xe_9 and Xe_14.
5 CC, Clonal complex based on the groups of single-locus variants (SLVs) from the VNTR-rep dataset. Singletons, i.e. halotypes with no identied SLV, are indicated with 0.
6 Columns H to L list sequence types, based on SNPs in the flanking region of the VNTR loci (Xe_09, Xe_14) or within the repeat array (Xe_11, Xe_15, Xe_34; Table 2).
7 Strains from the same global sequence type, A to E, share the same sequence types at the five VNTR loci listed in columns H to L.
8 Columns O to AD list the repeat numbers at the 16 VNTR loci.
NA, Not available.
